# Supplementary material for: Evaluation of Fusarium Head Blight Resistance in 410 Chinese Wheat Cultivars Selected for Their Climate Conditions and Ecological Niche Using Natural Infection Across Three Distinct Experimental Sites
Source: Front Plant Sci. 2022 May 25;13:916282. doi: 10.3389/fpls.2022.916282 (PMC9195592; doi:10.3389/fpls.2022.916282)
Supplement: Supplementary file 1 [file Table_1.xlsx]

## Sheet: sheet1
TABLE S1 | The disease index and mycotoxin content of 410 cultivars
No.	Region	Hefei		Yangzhou		Nanping
		DI	DON (mg/kg)	DI	DON (mg/kg)	DI	NIV (mg/kg)
WJ19-001	UYR	3.25	0.888	22.62	-	58.75	19.1
WJ19-002	UYR	2.17	0.612	27.5	-	60	17.7
WJ19-003	UYR	4.75	0.2	15	2.591	80	13.2
WJ19-004	UYR	2.43	0.34	7.14	1.176	61.25	18
WJ19-005	UYR	12.5	1.46	47.5	12.576	51.25	15.4
WJ19-006	UYR	33.75	1.639	42.5	8.947	82.5	6.7
WJ19-007	UYR	28.75	1.411	68.75	17.43	58.75	10
WJ19-008	UYR	21.5	0.478	54.76	6.79	58.75	7.1
WJ19-009	UYR	6	0.893	43.97	9.313	57.5	7.5
WJ19-010	UYR	8.75	0.506	14.29	2.967	52.5	7.5
WJ19-011	UYR	27.75	1.521	38.1	11.003	51.25	8.2
WJ19-012	UYR	14.75	0.581	43.18	16.178	53.75	12.5
WJ19-013	UYR	9.59	0.627	25	8.436	67.5	15.6
WJ19-014	UYR	12.36	1.124	35.23	16.406	93.75	8
WJ19-015	UYR	9.23	0.854	8.75	9.513	53.75	7.1
WJ19-016	UYR	27.13	2.239	29.76	13.868	57.5	15
WJ19-017	UYR	23.26	0.36	47.5	19.73	52.5	9.5
WJ19-018	UYR	41.37	1.836	23.86	3.677	52.5	6
WJ19-019	UYR	47.41	2.177	31.25	8.802	73.75	7.7
WJ19-020	UYR	32.32	1.57	15.91	4.312	46.25	6.5
WJ19-021	UYR	20	0.434	7.14	3.313	57.5	5.7
WJ19-022	UYR	18.28	0.439	15.48	5.548	55	6
WJ19-023	UYR	18.4	0.818	21.25	6.914	51.25	9.3
WJ19-024	UYR	24.44	0.811	14.29	2.998	66.25	6.4
WJ19-025	UYR	14.14	1.263	16.67	10.989	28.75	3.4
WJ19-026	UYR	3.21	0.279	11.9	7.42	31.25	14.7
WJ19-027	UYR	22.55	0.479	25	7.805	66.25	8.4
WJ19-028	UYR	22.18	1.298	18.75	3.207	62.5	10.4
WJ19-029	UYR	15.75	0.532	11.9	6.91	51.25	10.5
WJ19-030	UYR	30.21	2.245	29.76	8.889	56.25	11.3
WJ19-031	UYR	49.04	1.302	36.9	11.423	66.25	6.4
WJ19-032	UYR	54.75	2.234	33.33	6.881	68.75	7.3
WJ19-033	MLYR	11.25	0.601	19.05	3.903	40	7.8
WJ19-034	MLYR	16.05	0.475	10.71	1.467	41.25	5.9
WJ19-035	MLYR	18.48	0.495	30.95	8.654	60	5.5
WJ19-036	MLYR	10.5	0.469	15.91	2.541	51.25	5.6
WJ19-037	MLYR	18.75	0.562	15	4.436	66.25	7.7
WJ19-038	MLYR	9.25	0.463	5.68	4.272	63.75	5.6
WJ19-039	MLYR	13.11	0.439	1.25	0.747	61.25	5.9
WJ19-040	MLYR	8.75	0.164	11.84	3.113	36.25	7.5
WJ19-041	MLYR	8.33	0.842	22.92	5.839	31.25	6.9
WJ19-042	MLYR	17.91	0.895	9.52	1.118	52.5	5.4
WJ19-043	MLYR	17.62	0.864	27.38	5.734	42.5	6.7
WJ19-044	MLYR	15.96	0.349	21.59	6.141	57.5	7.2
WJ19-045	MLYR	21.79	0.232	23.86	2.842	51.25	10
WJ19-046	MLYR	25.34	1.112	29.76	8.196	53.75	6.9
WJ19-047	MLYR	17.37	0.624	21.43	7.472	51.25	7.4
WJ19-048	MLYR	9.81	0.668	16.18	3.311	52.5	8.5
WJ19-049	MLYR	8.82	0.081	7.14	5.326	53.75	8.7
WJ19-050	MLYR	9.25	0.562	11.9	2.038	51.25	7.8
WJ19-051	MLYR	17.8	0.428	20.24	5.401	28.75	5.8
WJ19-052	MLYR	9.62	0.558	23.75	5.424	50	5.6
WJ19-053	MLYR	15.66	1.222	23.75	4.798	43.75	5.1
WJ19-054	MLYR	10.11	0.043	8.33	2.223	53.75	6.9
WJ19-055	MLYR	15.24	0.518	60.71	12.809	52.5	6.6
WJ19-056	MLYR	16.04	0.262	28.41	5.427	55	4.9
WJ19-057	MLYR	9.12	0.08	10.71	1.804	32.5	6.4
WJ19-058	MLYR	5.75	0.798	13.1	1.524	56.25	7.5
WJ19-059	MLYR	10	0.196	10.71	1.249	51.25	6.3
WJ19-060	MLYR	8.97	0.875	23.86	5.567	56.25	7.9
WJ19-061	MLYR	15.75	0.36	57.14	4.636	52.5	5.4
WJ19-062	MLYR	12	0.658	19.05	3.675	35	6
WJ19-063	MLYR	8.67	0.193	1.25	0.888	53.75	6.9
WJ19-064	MLYR	10.94	0.461	16.67	2.233	38.75	5.3
WJ19-065	MLYR	5.75	0.135	8.33	2.157	80	7.2
WJ19-066	MLYR	19.49	0.011	15.48	0.865	41.25	6.8
WJ19-067	MLYR	16.15	0.2	10.71	2.132	41.25	5
WJ19-068	MLYR	10.56	0.175	9.52	1.343	32.5	8.6
WJ19-069	MLYR	9.17	0.377	15.48	1.409	68.75	5.1
WJ19-070	MLYR	13.89	0.901	16.67	0.916	40	5.8
WJ19-071	MLYR	10.48	0.171	31.82	1.882	43.75	5.8
WJ19-072	MLYR	17.63	0.493	10.71	1.902	48.75	8.2
WJ19-073	MLYR	11.51	0.128	2.5	0.212	56.25	9.9
WJ19-074	MLYR	7.92	0.187	13.16	1.341	46.25	7.4
WJ19-075	MLYR	10.83	0.535	27.5	-	36.25	4.5
WJ19-076	MLYR	7.03	0.415	14.29	2.424	43.75	3.8
WJ19-077	MLYR	19.58	0.828	27.5	5.848	61.25	3.3
WJ19-078	MLYR	13.18	0.689	17.5	1.177	52.5	2.8
WJ19-079	MLYR	12.14	0.234	5.95	1.305	42.5	5.1
WJ19-080	MLYR	7.74	0.133	10.71	1.085	51.25	4.9
WJ19-081	MLYR	9.76	0.711	17.05	-	56.25	5.2
WJ19-082	MLYR	13.5	0.828	11.9	1.057	46.25	6.9
WJ19-083	MLYR	20.42	0.573	11.9	1.28	41.25	4
WJ19-084	MLYR	8.91	0.693	16.25	1.458	37.5	4.5
WJ19-085	MLYR	5.6	0.426	10	0.898	51.25	4.8
WJ19-086	MLYR	29.79	0.452	20	3.13	66.25	3.4
WJ19-087	MLYR	7.18	1.283	3.75	0.592	33.75	4.7
WJ19-088	MLYR	8.45	0.445	1.25	0.933	42.5	5.7
WJ19-089	MLYR	15.1	0.239	6.25	1.24	66.25	2.8
WJ19-090	MLYR	16.67	0.548	7.5	0.735	67.5	6.2
WJ19-091	MLYR	5.97	0.176	35	0.986	51.25	4.4
WJ19-092	MLYR	12.64	0.969	64.47	5.491	62.5	3.9
WJ19-093	SH	15.82	0.563	70	9.818	72.5	7.7
WJ19-094	SH	9.48	1.015	61.96	15.841	76.25	3.6
WJ19-095	SH	14.37	0.903	71.43	19.702	86.25	-
WJ19-096	SH	13.56	1.388	51.19	13.168	96.25	-
WJ19-097	SH	12.15	2.237	43.18	12.949	56.25	2.9
WJ19-098	SH	12.22	0.935	35	9.201	36.25	-
WJ19-099	SH	13.82	2.038	84.52	22.328	55	-
WJ19-100	SH	13.18	2.583	72.62	16.377	62.5	-
WJ19-101	SH	16.45	1.331	41.25	10.457	56.25	4.6
WJ19-102	SH	12.17	0.494	14.29	3.763	55	-
WJ19-103	SH	27.39	0.947	61.9	12.827	51.25	-
WJ19-104	SH	22.95	1.048	39.13	8.904	57.5	-
WJ19-105	SH	19.15	1.187	17.86	8.59	77.5	7.1
WJ19-106	SH	13.93	0.449	19.05	6.506	52.5	-
WJ19-107	SH	24.71	1.29	83.33	16.298	68.75	-
WJ19-108	SH	30.79	1.528	79.55	15.951	93.75	4.3
WJ19-109	SH	23.31	1.281	50	10.699	96.25	-
WJ19-110	SH	13.18	1.616	76.19	25.627	87.5	-
WJ19-111	SH	25	1.81	59.09	19.098	66.25	-
WJ19-112	SH	18	1.271	19.05	6.523	85	-
WJ19-113	SH	18.68	1.142	69.05	9.833	83.75	16.2
WJ19-114	SH	25.27	1.058	65.79	9.087	88.75	-
WJ19-115	SH	13.25	1.621	29.76	4.732	88.75	-
WJ19-116	SH	18.33	0.869	52.38	9.191	92.5	3.1
WJ19-117	SH	14.5	1.439	66.67	14.06	76.25	5.2
WJ19-118	SH	29.25	1.808	83.33	13.038	93.75	12.2
WJ19-119	SH	18.4	0.994	50	11.087	78.75	-
WJ19-120	SH	39.5	4.122	57.14	12.635	90	3
WJ19-121	SH	27.34	2.345	56.25	15.716	81.25	-
WJ19-122	SH	5	0.709	41.25	5.047	90	3.8
WJ19-123	SH	18	1.268	21.05	3.393	70	-
WJ19-124	SH	17.5	1.332	58.33	8.373	95	3.7
WJ19-125	SH	17.81	1.549	92.5	10.856	87.5	3.6
WJ19-126	SH	30.25	2.329	33.33	11.271	96.25	-
WJ19-127	SH	28.25	1.547	48.15	12.236	91.25	-
WJ19-128	SH	20.25	1.708	72.62	11.777	96.25	3.8
WJ19-129	SH	15.5	1.032	82.14	9.864	82.5	-
WJ19-130	SH	12.78	1.076	90.48	17.562	98.75	-
WJ19-131	SH	18.75	0.495	23.81	9.075	91.25	13.4
WJ19-132	SH	34.24	1.694	78.57	25.353	96.25	2.9
WJ19-133	SH	26.5	1.162	41.3	14.965	82.5	-
WJ19-134	SH	24.25	2.168	89.29	23.996	73.75	-
WJ19-135	SH	27.5	1.129	68.27	21.989	97.5	-
WJ19-136	SH	42.5	1.969	78.57	26.922	72.5	22.7
WJ19-137	SH	21.28	1.349	77.38	29.841	81.25	-
WJ19-138	SH	35.11	1.642	79.17	40.277	82.5	-
WJ19-139	SH	82.25	2.061	92.5	30.942	98.75	9.6
WJ19-140	SH	25.27	1.581	82.5	32.203	93.75	15
WJ19-141	SH	25.5	1.602	40	17.066	93.75	-
WJ19-142	SH	9.75	0.706	15.22	9.178	73.75	-
WJ19-143	SH	9.44	0.795	39.71	9.147	68.75	7.5
WJ19-144	SH	17.53	0.875	47.62	21.603	71.25	4.7
WJ19-145	SH	14.03	1.469	71.25	12.554	77.5	-
WJ19-146	SH	14.56	0.653	32.5	14.37	77.5	-
WJ19-147	SH	54.75	2.314	43.75	15.387	91.25	-
WJ19-148	SH	13.59	0.58	32.5	11.991	57.5	-
WJ19-149	SH	27.25	0.72	87.5	-	96.25	19.2
WJ19-150	SH	36.14	1.322	88.75	31.752	85	8.4
WJ19-151	SH	16.33	0.799	92.5	29.175	97.5	13.8
WJ19-152	SH	10.5	1.062	60	25.88	77.5	4.6
WJ19-153	SH	14.04	1.293	35.71	23.772	93.75	-
WJ19-154	SH	24.48	1.291	75	26.497	98.75	-
WJ19-155	SH	20.65	0.695	86.25	26.749	97.5	18.4
WJ19-156	SH	33.33	0.718	76.25	24.03	83.75	-
WJ19-157	SH	24.7	1.193	83.75	34.632	77.5	-
WJ19-158	SH	33.5	1.671	73.75	36.905	97.5	-
WJ19-159	SH	6.32	0.397	42.5	9.984	73.75	-
WJ19-160	SH	45	1.808	50	21.015	97.5	3.3
WJ19-161	SH	48.65	1.19	97.5	39.119	78.75	-
WJ19-162	SH	13.75	0.749	40	21.248	98.75	11.2
WJ19-163	SH	12.63	1.363	43.75	25.666	90	4.3
WJ19-164	SH	22.18	1.81	78.75	16.928	96.25	-
WJ19-165	SH	16.95	0.831	42.5	22.222	97.5	-
WJ19-166	SH	9.75	0.814	33.75	10.676	58.75	-
WJ19-167	SH	13.64	0.935	35	8.512	41.25	-
WJ19-168	SH	21.25	0.981	47.5	24.734	92.5	2.9
WJ19-169	SH	6.71	0.451	20	4.946	76.25	-
WJ19-170	SH	30.16	1.097	63.75	18.616	82.5	24.9
WJ19-171	SH	35.11	0.768	86.25	12.451	96.25	8.1
WJ19-172	SH	15.25	1.026	62.5	17.726	77.5	4.3
WJ19-173	SH	13.03	0.679	26.25	9.019	58.75	-
WJ19-174	SH	14.75	0.5	21.43	14.686	78.75	8.5
WJ19-175	SH	23.59	1.128	68.75	30.562	97.5	-
WJ19-176	SH	24.75	1.882	47.5	14.22	73.75	7
WJ19-177	SH	44.25	0.858	62.5	27.64	85	21.8
WJ19-178	SH	34.57	1.525	100	47.933	93.75	-
WJ19-179	SH	57.25	1.541	86.25	35.996	88.75	-
WJ19-180	SH	11.41	0.721	65	17.805	96.25	3.6
WJ19-181	SH	30	1.499	90	28.476	87.5	-
WJ19-182	SH	30.75	1.051	61.25	23.01	86.25	-
WJ19-183	SH	7.5	0.11	42.5	9.517	83.75	5.8
WJ19-184	SH	27.25	2.191	30	17.342	88.75	-
WJ19-185	SH	16.75	0.718	58	19.344	92.5	-
WJ19-186	SH	37.25	0.673	25	29.838	92.5	14.7
WJ19-187	SH	52.25	2.566	47.62	34.482	90	2.9
WJ19-188	SH	31.91	0.966	52.5	12.225	66.25	-
WJ19-189	SH	39.75	3.315	76.25	25.606	95	-
WJ19-190	SH	5.65	0.413	50	19.3	97.5	-
WJ19-191	SH	14.4	0.775	31.94	24.873	76.25	-
WJ19-192	SH	7.59	0.523	69.32	33.739	96.25	-
WJ19-193	SH	8.12	0.211	35.71	9.772	82.5	8
WJ19-194	SH	13.04	0.92	75	24.116	93.75	-
WJ19-195	SH	8.47	0.545	80	34.674	82.5	-
WJ19-196	SH	19.62	0.537	82.5	22.15	77.5	3.7
WJ19-197	SH	8.61	0.152	73.75	15.395	90	-
WJ19-198	SH	39.25	2.394	97.5	49.372	77.5	-
WJ19-199	SH	9.27	0.205	85	35.696	81.25	5.7
WJ19-200	SH	13.89	0.309	81.25	19.858	98.75	-
WJ19-201	SH	17.19	0.544	65	19.002	77.5	-
WJ19-202	SH	32.69	1.68	90	27.038	66.25	-
WJ19-203	SH	11.99	0.57	71.25	16.846	88.75	16.4
WJ19-204	SH	7.79	0.627	52.63	-	90	-
WJ19-205	SH	16.96	1.124	37.5	15.558	92.5	5.7
WJ19-206	SH	36.03	0.766	42.5	7.626	92.5	-
WJ19-207	SH	16.67	0.905	43.75	7.598	95	-
WJ19-208	SH	9.29	0.186	45.45	10.738	93.75	-
WJ19-209	SH	21.7	1.466	58.75	14.372	91.25	-
WJ19-210	SH	29.11	0.536	95	22.205	93.75	3.5
WJ19-211	SH	21.43	1.495	75	21.88	71.25	-
WJ19-212	SH	14.55	1.124	55	9.777	97.5	-
WJ19-213	SH	22.75	1.451	76.25	15.139	85	-
WJ19-214	SH	23	1.968	78.75	13.383	96.25	3
WJ19-215	SH	53	2.697	86.25	34.021	88.75	-
WJ19-216	SH	11.2	0.905	83.75	12.724	96.25	-
WJ19-217	SH	50.3	3.142	76.25	20.404	67.5	-
WJ19-218	SH	20.37	1.609	82.5	12.891	70	3.7
WJ19-219	SH	54.49	2.419	88.1	15.798	72.5	-
WJ19-220	SH	25.81	0.824	50	6.353	70	-
WJ19-221	SH	24.73	1.275	60	13.822	98.75	-
WJ19-222	SH	21.94	0.783	57.5	11.733	98.75	29
WJ19-223	SH	36.41	1	85	15.777	92.5	-
WJ19-224	SH	12.75	0.458	50	13.785	95	16.3
WJ19-225	SH	27.25	0.788	86.25	16.734	97.5	-
WJ19-226	SH	33.75	1.005	61.25	19.963	90	-
WJ19-227	SH	30.75	0.907	87.5	8.929	90	-
WJ19-228	SH	26.95	1.268	56.25	12.007	82.5	-
WJ19-229	SH	14	1.397	81.25	14.937	98.75	-
WJ19-230	SH	10	2.414	62.5	13.053	95	-
WJ19-231	SH	24.4	1.948	75	13.467	96.25	-
WJ19-232	SH	22	1.707	61.25	12.011	96.25	3.3
WJ19-233	SH	26.1	2.396	72.5	13.025	78.75	4.7
WJ19-234	SH	17.53	1.681	70	14.71	78.75	2.9
WJ19-235	SH	10.25	0.833	60	15.893	97.5	-
WJ19-236	SH	20.21	1.448	71.59	10.606	83.75	-
WJ19-237	SH	31.76	0.956	65	9.972	93.75	-
WJ19-238	SH	30	1.201	55	7.06	88.75	-
WJ19-239	SH	19.95	1.669	90	19.093	97.5	-
WJ19-240	SH	25.75	0.89	86.25	7.395	86.25	-
WJ19-241	SH	27.63	0.965	66.25	17.778	73.75	-
WJ19-242	SH	42.25	2.722	77.5	23.61	87.5	16.3
WJ19-243	SH	28.05	1.67	75	14.099	82.5	-
WJ19-244	SH	20.25	1.655	55	11.214	96.25	2.1
WJ19-245	SH	12.75	1.419	80	9.902	91.25	-
WJ19-246	SH	22.46	2.515	73.75	17.022	96.25	-
WJ19-247	SH	11.75	0.637	71.74	15.36	97.5	-
WJ19-248	SH	12.66	1.25	85.29	-	63.75	-
WJ19-249	SH	34.8	1.773	77.5	14.44	70	3.3
WJ19-250	SH	12.5	0.439	76.25	12.889	97.5	12.4
WJ19-251	SH	27.22	0.975	91.25	14.467	95	-
WJ19-252	SH	33.42	0.954	51.25	6.863	67.5	-
WJ19-253	SH	11.31	0.197	66.25	13.551	93.75	-
WJ19-254	SH	12.89	0.848	95	19.962	83.75	-
WJ19-255	SH	17.38	0.332	76.25	15.784	97.5	-
WJ19-256	SH	10.12	0.788	67.5	8.593	98.75	-
WJ19-257	SH	17.09	2.039	76.25	15.027	97.5	13.2
WJ19-258	SH	26.69	1.623	57.5	14.568	97.5	3.1
WJ19-259	SH	14.56	1.69	35	6.843	100	-
WJ19-260	SH	32.75	2.593	91.25	18.292	96.25	-
WJ19-261	SH	27.13	0.823	52.5	16.623	98.75	-
WJ19-262	SH	13.74	0.504	25	8.243	56.25	3.9
WJ19-263	SH	9.15	0.718	35	7.074	97.5	-
WJ19-264	SH	15.22	1.916	75	10.784	98.75	-
WJ19-265	SH	18.21	1.699	58.75	6.877	96.25	-
WJ19-266	SH	18	1.241	53.75	15.775	73.75	-
WJ19-267	SH	9.5	0.774	15	3.639	76.25	3.4
WJ19-268	SH	17.98	2.014	45	6.253	72.5	-
WJ19-269	SH	29.5	1.191	57.5	10.538	56.25	-
WJ19-270	SH	24.5	2.131	55	14.29	66.25	-
WJ19-271	SH	50	4.941	90	10.948	86.25	-
WJ19-272	SH	16.4	1.066	83.33	15.304	72.5	4.1
WJ19-273	SH	11.54	1.699	61.25	9.698	88.75	-
WJ19-274	SH	38.1	2.104	65	10.429	96.25	-
WJ19-275	SH	23.47	0.782	58.75	9.05	63.75	-
WJ19-276	SH	10.37	0.797	50	7.746	62.5	-
WJ19-277	SH	24.18	1.427	85.71	8.254	92.5	-
WJ19-278	SH	15.26	1.076	71.25	7.465	97.5	-
WJ19-279	SH	13.41	0.995	81.25	10.766	93.75	-
WJ19-280	SH	25.72	1.068	81.25	18.809	68.75	3.8
WJ19-281	SH	15.44	1.233	76.25	24.431	81.25	2.9
WJ19-282	SH	10.56	0.388	83.75	7.317	98.75	-
WJ19-283	SH	20.78	0.862	83.75	11.575	97.5	-
WJ19-284	SH	10.47	1.409	83.75	9.869	85	-
WJ19-285	SH	16.9	0.983	80	14.95	93.75	-
WJ19-286	SH	9.04	1.115	61.25	8.039	90	-
WJ19-287	SH	13.2	0.699	71.25	11.845	97.5	-
WJ19-288	SH	23.7	0.895	76.25	9.909	90	5
WJ19-289	SH	22.33	0.952	67.5	11.901	93.75	-
WJ19-290	SH	24.32	1.339	87.5	21.467	46.25	-
WJ19-291	SH	27.59	0.419	58.75	11.297	55	-
WJ19-292	SH	15.73	0.621	53.75	13.203	68.75	3.4
WJ19-293	SH	12.09	0.118	97.5	24.879	95	-
WJ19-294	SH	24.14	0.759	46.25	8.228	97.5	-
WJ19-295	SH	28.46	4.165	80	16.793	91.25	-
WJ19-296	SH	9.41	1.038	63.75	11.451	68.75	-
WJ19-297	SH	37.83	1.282	66.25	11.726	91.25	-
WJ19-298	SH	21.71	0.443	98.75	23.413	70	-
WJ19-299	SH	14.13	0.656	82.5	13.901	88.75	-
WJ19-300	SH	8.42	0.377	90	27.23	67.5	3.1
WJ19-301	SH	17.36	1.3	53.75	8.218	98.75	-
WJ19-302	SH	25.72	2.756	64.29	10.911	97.5	-
WJ19-303	SH	34.7	2.795	80	13.371	61.25	-
WJ19-304	SH	10.94	0.829	81.82	19.512	71.25	-
WJ19-305	SH	17.53	0.637	68.75	7.72	70	3.7
WJ19-306	SH	8.24	0.052	50	3.949	58.75	-
WJ19-307	SH	22.97	1.289	72.5	8.011	77.5	-
WJ19-308	SH	29.67	1.286	85	13.608	82.5	13.7
WJ19-309	SH	35.33	2.436	91.25	9.863	68.75	-
WJ19-310	SH	26.15	1.373	72.5	8.537	96.25	-
WJ19-311	SH	28.65	1.46	68.75	17.43	95	-
WJ19-312	SH	19.23	1.617	76.25	13.1	93.75	-
WJ19-313	SH	26.06	2.049	71.25	12.5	95	-
WJ19-314	SH	25	1.403	71.25	7.5	95	-
WJ19-315	SH	32.69	1.818	98.75	22.4	97.5	4.1
WJ19-316	SH	15	1.135	61.25	8.7	95	-
WJ19-317	SH	30.72	2.113	73.75	12.1	67.5	-
WJ19-318	SH	15.59	0.539	68.75	7.5	92.5	3
WJ19-319	SH	13.59	0.624	60	6.9	92.5	-
WJ19-320	SH	15.28	0.478	91.25	-	75	-
WJ19-321	SH	16.24	-	92.5	-	97.5	-
WJ19-322	SH	18.97	-	82.5	9.7	83.75	-
WJ19-323	SH	26.06	1.847	67.5	8.5	68.75	-
WJ19-324	SH	18.54	0.898	60	6.9	68.75	-
WJ19-325	SH	13.59	0.967	82.5	10	83.75	-
WJ19-326	SH	21.7	1.303	63.75	11.8	88.75	-
WJ19-327	SH	17.31	1.003	75	13.8	90	-
WJ19-328	SH	48	1.811	95	20.3	88.75	16.3
WJ19-329	SH	23	1.453	97.5	-	91.25	-
WJ19-330	SH	5.5	1.216	78.75	13.5	98.75	-
WJ19-331	SH	46.69	2.763	92.5	-	70	-
WJ19-332	SH	19.5	1.947	67.5	8.7	91.25	-
WJ19-333	SH	18.13	1.19	73.75	-	93.75	5
WJ19-334	SH	14.89	1.395	95	-	95	-
WJ19-335	SH	29.12	2.56	100	-	88.75	3.6
WJ19-336	SH	16.5	0.719	96.25	22.7	93.75	-
WJ19-337	SH	20.25	0.747	78.75	-	96.25	-
WJ19-338	SH	32	2.197	87.5	-	97.5	11.8
WJ19-339	SH	18.75	0.595	70.24	-	93.75	4.4
WJ19-340	SH	18.45	1.952	71.25	7.6	95	-
WJ19-341	SH	13.58	1.337	79.76	-	86.25	-
WJ19-342	SH	28	1.323	68.75	7.5	97.5	3.2
WJ19-343	SH	23.25	0.863	67.5	8.5	98.75	-
WJ19-344	SH	21	1.421	76.25	12.9	96.25	-
WJ19-345	SH	7.97	1.247	64.47	5.5	96.25	3.5
WJ19-346	SH	18.5	0.645	96.25	-	91.25	-
WJ19-347	SH	20.37	0.994	68.75	7.7	92.5	-
WJ19-348	SH	25	1.327	87.5	-	66.25	-
WJ19-349	SH	25.25	0.609	78.75	13.2	68.75	-
WJ19-350	SH	26.5	1.9	57.5	-	67.5	-
WJ19-351	SH	11.5	1.037	53.75	8	66.25	-
WJ19-352	SH	22.34	0.571	62.5	13.2	70	4.3
WJ19-353	SH	29.5	3.427	98.75	-	96.25	-
WJ19-354	SH	30.5	1.793	80	10.1	86.25	-
WJ19-355	SH	22.75	1.65	65.48	-	88.75	-
WJ19-356	SH	37.5	1.741	62.5	12.9	67.5	3.3
WJ19-357	SH	10.5	1.945	56.25	9.4	81.25	-
WJ19-358	SH	8.96	0.26	82.5	9.5	81.25	-
WJ19-359	SH	7.5	0.506	61.25	8.2	86.25	-
WJ19-360	SH	10.75	0.693	82.5	14	85	-
WJ19-361	SH	12	1.192	91.25	9.8	91.25	-
WJ19-363	SH	15.5	0.104	62.5	12.9	97.5	-
WJ19-364	SH	16.67	0.459	85	8.5	68.75	-
WJ19-365	SH	18.5	0.567	72.5	7.9	90	-
WJ19-366	SH	19.75	0.45	60.53	12.5	88.75	-
WJ19-368	NH	22.25	0.732	75	14.2895	76.25	4.3
WJ19-369	NH	14.76	0.655	86.25	18.1201	87.5	-
WJ19-370	NH	15.19	1.196	89.77	23.8734	96.25	-
WJ19-371	NH	14	1.105	69.05	7.49491	86.25	4
WJ19-372	NH	30	2.072	83.75	7.5	97.5	-
WJ19-373	NH	19.12	1.824	73.75	12.2496	87.5	-
WJ19-374	NH	28	1.313	57.5	9.15109	68.75	-
WJ19-375	NH	20.83	1.984	70	9.5	87.5	-
WJ19-376	NH	7	0.612	25	3.6331	53.75	-
WJ19-377	NH	16.75	0.986	90	35.9753	95	-
WJ19-378	NH	6.61	0.952	72.5	11.0508	96.25	-
WJ19-379	NH	4.5	0.813	40	17.3393	88.75	-
WJ19-380	NH	11	1.122	81.25	16.2436	86.25	3.6
WJ19-381	NH	29.75	1.999	72.37	10.0253	76.25	-
WJ19-382	NH	12.03	1.562	86.25	24.5959	91.25	-
WJ19-383	NH	40.75	1.863	85	31.0235	73.75	-
WJ19-384	NH	16.9	0.545	77.5	13.9121	93.75	-
WJ19-385	NH	20.88	0.623	67.5	9.27584	88.75	-
WJ19-386	NH	16.75	0.617	56.25	9.63309	91.25	-
WJ19-387	NH	17.75	2.379	80	13.5576	88.75	-
WJ19-388	NH	15	1.338	78.75	11.1934	73.75	-
WJ19-389	NH	17.29	1.732	82.5	9.6513	66.25	15.6
WJ19-390	NH	11	0.859	62.5	11.75	91.25	-
WJ19-391	NH	20.12	2.266	83.75	16.5918	96.25	-
WJ19-392	NH	21.5	1.91	67.5	8.5	90	-
WJ19-393	NH	14.47	0.948	15	0.700964	67.5	-
WJ19-394	NH	17.28	1.734	37.5	14.3	67.5	-
WJ19-395	NH	8.24	0.356	40	18.9891	78.75	3
WJ19-396	NH	19.75	0.867	88.75	25.3321	91.25	-
WJ19-397	NH	20.5	1.231	87.5	24.2693	88.75	-
WJ19-398	NH	11.25	0.819	76.25	11.8714	73.75	-
WJ19-399	NH	5.56	0.307	42.5	7.4	83.75	23.8
WJ19-400	NH	32.8	2.161	93.75	35.6822	96.25	-
WJ19-401	NH	26.23	0.935	51.25	5.82482	73.75	-
WJ19-402	NH	12.03	2.359	45	6.3	96.25	-
WJ19-403	NH	6.25	0.197	80	9.5	88.75	25.9
WJ19-404	NH	13.25	0.771	85	18.8641	91.25	-
WJ19-405	NH	13	2.242	53.75	8.26096	63.75	-
WJ19-406	NH	12.37	2.076	53.75	6.24754	80	-
WJ19-407	NH	16.46	0.596	63.75	11.1565	62.5	-
WJ19-408	NH	15.79	1.072	79.76	13.8717	77.5	3.8
WJ19-409	NH	23	0.985	60	7.36322	75	-
WJ19-410	NH	19.35	1.127	81.25	15.9091	77.5	-
WJ19-411	NH	9.64	1.052	91.25	26.7102	80	-
WJ19-412	NH	11.18	0.088	85.71	24.8429	96.25	-
‘ - ’ represent no value
