# Supplementary material for: Evaluation of Fusarium Head Blight Resistance in 410 Chinese Wheat Cultivars Selected for Their Climate Conditions and Ecological Niche Using Natural Infection Across Three Distinct Experimental Sites
Source: Front Plant Sci. 2022 May 25;13:916282. doi: 10.3389/fpls.2022.916282 (PMC9195592; doi:10.3389/fpls.2022.916282)
Supplement: Supplementary file 2 [file Table_2.xlsx]

## Sheet: Sheet1
TABLE S2 | Climatic conditions recorded from 10 April to 23 May in Heifei and Yangzhou, and from 16 March to 28 April in Nanping.
Date	Temperature (℃)		Relative humidity (%)		Rainfall (mm)		Sunshine		Surface
							duration (h)		temperature (℃)
	Hefei	Yang	Hefei	Yang	Hefei	Yang	Hefei	Yang	Hefei	Yang
		zhou		zhou		zhou		zhou		zhou
2019-04-10	9.9	9.22	78.77	83.31	0.021	0.063	0.3	0.036	13.08	10.68
2019-04-11	12.2	11.46	61.21	86.61	0.088	5.05	6.97	0.69	16.52	13.69
2019-04-12	13.75	13.53	65.21	81.5	0	0.008	9.02	9.99	20.39	16.95
2019-04-13	16.06	16.27	59.57	72.5	0.002	0.02	7.12	8.16	21.58	20.19
2019-04-14	15.95	16.88	64.08	68.44	0.0003	0.024	6.17	6.82	19.61	18.94
2019-04-15	15.27	16.02	53.24	60.88	0.0002	0.006	10.57	10.28	19.5	19.53
2019-04-16	15.95	17.65	60.87	67.21	0.35	0.13	1.34	8.78	16.75	21.88
2019-04-17	18.47	19.91	66.06	71.71	0.0002	0.002	10.75	11.12	24.57	25.29
2019-04-18	23.38	23.5	60.17	63.39	0.002	0.008	10.83	11.62	28.68	28.82
2019-04-19	16.47	20.89	83.88	74.13	0	0.001	2.04	10.3	20.5	26.98
2019-04-20	18.4	18.35	87.31	88.48	0.19	0.13	0	0.75	20.07	22.44
2019-04-21	18.92	18.77	91.82	95.28	6.64	7	0.0062	0.069	19.53	19.58
2019-04-22	18.19	18.64	91.73	94.37	0.052	0.51	0.0006	0.003	19.2	19.34
2019-04-23	19.52	20.25	89.58	91.16	6.61	0.52	0.44	0	21.13	21.84
2019-04-24	19.99	22.37	81.78	86.04	0.005	0.5	4.92	8.5	21.44	25.17
2019-04-25	17.01	19.48	86.11	89.88	1.18	0.033	4.03	3.1	19.49	23.09
2019-04-26	11.17	12.9	70.07	83.17	0.93	0.042	0	0	12.67	15.39
2019-04-27	13.57	16.09	65.04	57.3	0.002	0	7.88	7.17	18.22	21.59
2019-04-28	14.08	15.32	89.14	85.04	5.98	2.25	0.028	0.005	15.69	17.34
2019-04-29	14.51	14.08	93.68	92.38	15.33	18.5	0.0032	0.044	15.91	15.48
2019-04-30	15.22	16.16	84.92	86.98	2.1	8.45	4.59	2.23	18.89	18.17
2019-05-01	18.1	18.94	72.42	67.53	0	0	9.49	11.85	20.77	20.37
2019-05-02	17.73	18.69	63.9	70.21	6 E-06	0.004	7.45	10.35	20.89	20.69
2019-05-03	19.38	19.75	50.84	61.14	0.0005	0.011	11.21	11.84	24.11	23.91
2019-05-04	22.73	22.42	29.33	51.06	0	0	9.38	12.13	26.27	26.66
2019-05-05	21.59	22.62	40.55	56.5	0	0.007	7.24	7.04	26.22	25.97
2019-05-06	16.42	17.84	54.03	54.88	0.0004	0.03	4.85	3.41	21	20.41
2019-05-07	16.43	16.5	45.99	45.38	0.0006	0.013	5.55	4.75	22.58	21.13
2019-05-08	17.85	18.52	41.38	52.73	1 E-05	0.023	1.92	8.61	20.95	26.24
2019-05-09	20.85	19.6	47.59	59.59	0.001	0.012	8.79	7.71	27.22	25.02
2019-05-10	22.72	21.55	54.6	64.3	0.007	0.053	8.03	11.5	28.54	29.02
2019-05-11	24.58	23.3	50.83	66.8	0	0	8.88	11.1	28.95	31.02
2019-05-12	25.38	24.69	51.11	66.15	0.0007	0.022	5.99	7.49	30.06	29.98
2019-05-13	23.92	23.52	63.66	77.46	0.016	0.3	1.12	1.43	27.35	27.26
2019-05-14	23.02	22.24	64.19	81.02	0.003	0.58	4.83	4.45	27.2	26.18
2019-05-15	21.97	20.59	73.39	90.87	0	2.78	0.52	0.023	25.79	21.89
2019-05-16	21.71	22.27	85.02	87.87	0.066	0.95	0.0026	0.19	24.33	25.08
2019-05-17	22.69	23.31	86.04	89.05	0.12	1.38	0.01	1.07	25.01	24.91
2019-05-18	19.73	21.82	81.75	82.15	0.014	0.14	0.13	3.48	24.01	27.45
2019-05-19	20.12	23.36	79.75	71.93	0.003	0	2.85	7.27	23.75	30.88
2019-05-20	21.69	22.83	42.33	43.87	0.003	0.15	6.52	8.62	26.74	29.43
2019-05-21	22.08	21.34	39.99	53.54	0.002	0.02	9.88	8.17	29.72	29.16
2019-05-22	23.65	22.43	37.21	59.08	0	0.037	11.1	12.75	29.99	30.41
2019-05-23	26.65	24.85	39.48	54.48	0.034	1.31	11.01	12.83	31.75	30.72
Date	Temperature (℃)		Relative humidity (%)		Rainfall		Sunshine		Surface temperature (℃)
					(mm)		duration (h)
	Nanping
2019-03-16	13.16		66.34		0.2		0.32		13.67
2019-03-17	12.03		85.3		0.87		0		13.43
2019-03-18	12.75		94.09		2.59		0		14.69
2019-03-19	15.37		84.58		0		3.06		18.14
2019-03-20	19.66		80.75		0		3.42		21.48
2019-03-21	20.11		84.88		11.11		1.25		20.37
2019-03-22	14.26		97.44		37.59		0		15.53
2019-03-23	10.24		91.4		10.37		0		11.84
2019-03-24	10.59		85.44		3.64		0		12.31
2019-03-25	11.54		90.37		9.59		0.03		13.34
2019-03-26	13.32		71.04		7.93		3.06		16.78
2019-03-27	17.47		85.17		1.22		2.97		19.2
2019-03-28	20.18		85.56		0		0.99		20.37
2019-03-29	18.9		86.68		8.19		1.22		19.89
2019-03-30	17.92		72.17		0.02		7.85		21.35
2019-03-31	13.13		90.32		10.01		0		13.36
2019-04-01	14.18		77.79		6.61		7.87		18.32
2019-04-02	11.79		92.15		13.87		0		13.28
2019-04-03	12.81		97.13		10.74		0		14.2
2019-04-04	13.59		97.06		12.54		0		14.65
2019-04-05	15.87		89.34		0.13		0.33		17.27
2019-04-06	16.9		81.55		0.01		7.44		21.07
2019-04-07	20.43		75.77		0.13		9.19		25.08
2019-04-08	22.77		73.83		0		9.95		28.3
2019-04-09	25.5		69.1		0		6.6		26.21
2019-04-10	19.14		87.87		13.58		0.42		20.42
2019-04-11	13.74		94.05		32.5		0.16		15.19
2019-04-12	15.93		79.81		2.88		4.7		20.11
2019-04-13	15.07		91.7		9.48		0		16.49
2019-04-14	16.94		89.22		1.36		1.16		17.88
2019-04-15	16.37		87.01		3.11		0		17.41
2019-04-16	15.76		90.67		5.84		0		17.56
2019-04-17	19.11		71.75		0		9.55		24.06
2019-04-18	19.88		72.01		0.04		8.83		24.85
2019-04-19	20.94		84.15		0.71		0.12		22.92
2019-04-20	22.93		83.03		0		1.81		26.73
2019-04-21	23.96		86.97		5.82		1.83		26.98
2019-04-22	24.22		93.03		4.38		0.73		26.9
2019-04-23	22.71		89.99		20.62		1.57		24.12
2019-04-24	22.88		86.6		0.79		2.12		25.51
2019-04-25	21.98		90.18		14.52		3.52		23.67
2019-04-26	23.17		80.99		0		7.18		27.59
2019-04-27	22.51		82.53		0.57		0.8		22.85
2019-04-28	20.8		90.08		2.06		0.38		22.66
